# Supplementary material for: Self-promoted electroactive biomimetic mineralized scaffolds for bacteria-infected bone regeneration
Source: Nat Commun. 2023 Oct 31;14:6963. doi: 10.1038/s41467-023-42598-4 (PMC10618168; doi:10.1038/s41467-023-42598-4)
Supplement: Supplementary file 6 — Source data [file 41467_2023_42598_MOESM6_ESM.xlsx]

## Sheet: Fig 1e
Mass（%）
C	25.84	20.98	23.17
N	19.42	25.44	26.96
O	30.41	29.83	35.47
Ca	10.22	8.34	5.13
P	11.54	9.93	2.9
Ag	2.57	5.48	6.37

## Sheet: Fig 1j
Young’s modulus (GPa)
	MS	sp-EMS
	13.243	9.01
	12.631	13.3
	13.678	10.44
	15.783	9.58
	15.956	10.46
	13.758	11.33
	13.089	12.98
	15.882	11.8
	12.795	13.99
	13.032	10.32
Count	10	10
Mean	13.9847	11.321
SEM	1.27957	1.57839
SD	1.34879	1.66377
Two-tailed Student’s t-test
p=0.5213

## Sheet: Fig 2c
Fold induction of CACNA2D1									Fold induction of P2X7
7days	Blank	MS	sp-EMS	14days	Blank	MS	sp-EMS		7days	Blank	MS	sp-EMS	14days	Blank	MS	sp-EMS
	1	1.3342	2.1126		1	1.1378	3.1			1	2.1134	4.1366		1	2.1012	4.1126
	0.9728	1.1112	2.4975		1.1203	1.5377	2.6689			1.1109	1.9976	5.6795		0.9913	1.5453	5.4458
	0.9974	1.0896	2.1679		1.0667	1.2156	3.0012			0.9867	2.8843	5.3321		0.9612	1.9346	4.9013
Count	3	3	3	Count	3	3	3		Count	3	3	3	Count	3	3	3
Mean	0.990067	1.17833	2.25933	Mean	1.06233	1.29703	2.92337		Mean	1.03253	2.33177	5.0494	Mean	0.984167	1.86037	4.8199
SEM	0.0122554	0.110567	0.169916	SEM	0.0492092	0.173116	0.184401		SEM	0.055679	0.39355	0.660845	SEM	0.0166237	0.232937	0.547312
SD	0.0150098	0.135416	0.208103	SD	0.0602688	0.212023	0.225844		SD	0.0681925	0.481998	0.809367	SD	0.0203598	0.285288	0.670317
One-way ANOVA with Tukey‘s post hoc test									One-way ANOVA with Tukey‘s post hoc test
Blank vs MS		p=0.4773		Blank vs MS		p=0.4747			Blank vs MS		p=0.0284		Blank vs MS		p=0.1726
Blank vs sp-EMS		p=0.00003		Blank vs sp-EMS		p=0.00004			Blank vs sp-EMS		p=0.00001		Blank vs sp-EMS		p=0.00005
MS vs sp-EMS		p=0.00001		MS vs sp-EMS		p=0.0002			MS vs sp-EMS		p=0.00003		MS vs sp-EMS		p=0.0001

## Sheet: Fig 2d
F-actin/G-actin
	Blank	MS	sp-EMS
	1.01	1.93	2.98
	1.12	1.98	3.776
	1.98	1.71	3.44
Count	3	3	3
Mean	1.37	1.87333	3.39867
SEM	0.433667	0.117284	0.326277
SD	0.531131	0.143643	0.399606
One-way ANOVA with Tukey‘s post hoc test
Blank vs MS		p=0.0226
Blank vs sp-EMS		p=0.00006
MS vs sp-EMS		p=0.0007

## Sheet: Fig 2e
Fold induction of BMP2 mRNA									Fold induction of OCN mRNA
7days	Blank	MS	sp-EMS	14days	Blank	MS	sp-EMS		7days	Blank	MS	sp-EMS	14days	Blank	MS	sp-EMS
	1.0315	2.1021	4.1221		1	2.1314	4.6509			1	2.3313	4.1124		1	4.1124	6.267
	0.9811	2.835	4.9985		1.1203	2.7901	5.9507			1.1121	2.9981	5.223		1.3313	2.9978	6.3347
	1	2.221	5.889		1.0667	3.9103	5.6678			1.1322	2.5313	3.9012		1.0123	3.0091	5.9902
Count	3	3	3	Count	3	3	3		Count	3	3	3	Count	3	3	3
Mean	1.0042	2.38603	5.0032	Mean	1.06233	2.94393	5.42313		Mean	1.08143	2.62023	4.4122	Mean	1.11453	3.3731	6.1973
SEM	0.0207889	0.321157	0.721342	SEM	0.0492092	0.734334	0.558132		SEM	0.0581638	0.279389	0.579769	SEM	0.153359	0.522784	0.149027
SD	0.0254611	0.393335	0.883459	SD	0.0602688	0.899372	0.683569		SD	0.0712358	0.34218	0.71007	SD	0.187826	0.640278	0.18252
One-way ANOVA with Tukey‘s post hoc test									One-way ANOVA with Tukey‘s post hoc test
Blank vs MS		p=0.0175		Blank vs MS		p=0.0115			Blank vs MS		p=0.0023		Blank vs MS		p=0.00006
Blank vs sp-EMS		p=0.00006		Blank vs sp-EMS		p=0.00002			Blank vs sp-EMS		p=0.00003		Blank vs sp-EMS		p=0.00001
MS vs sp-EMS		p=0.0026		MS vs sp-EMS		p=0.0002			MS vs sp-EMS		p=0.0007		MS vs sp-EMS		p=0.00005

## Sheet: Fig 2f
BMP2
p-Smad1/5/9
t-Smad5
Actin

## Sheet: Fig 2i
Fold induction of CACNA2D1 mRNA									Fold induction of P2X7 mRNA
7days	sp-EMS	MS/AgCl	MS/Ag2S	14days	sp-EMS	MS/AgCl	MS/Ag2S		7days	sp-EMS	MS/AgCl	MS/Ag2S	14days	sp-EMS	MS/AgCl	MS/Ag2S
	1	0.2531	0.5315		1	0.5351	0.5324			1	0.5543	0.4407		0.9122	0.3179	0.5236
	0.9486	0.2104	0.3105		0.9304	0.5531	0.5752			0.8821	0.4126	0.4978		0.9954	0.5036	0.5523
	0.9948	0.2309	0.3324		0.8952	0.6352	0.5703			0.9103	0.5075	0.3179		1	0.4412	0.4099
Count	3	3	3	Count	3	3	3		Count	3	3	3	Count	3	3	3
Mean	0.981133	0.231467	0.391467	Mean	0.941867	0.574467	0.5593		Mean	0.9308	0.491467	0.4188	Mean	0.9692	0.4209	0.495267
SEM	0.0231023	0.0174368	0.0994213	SEM	0.0435459	0.0435691	0.0191261		SEM	0.0502679	0.0589493	0.0750587	SEM	0.0403488	0.0771587	0.06149
SD	0.0282944	0.0213556	0.121766	SD	0.0533327	0.0533611	0.0234246		SD	0.0615653	0.0721978	0.0919277	SD	0.049417	0.0944997	0.0753095
One-way ANOVA with Tukey‘s post hoc test									One-way ANOVA with Tukey‘s post hoc test
sp-EMS vs MS/AgCl		p=0.00001		sp-EMS vs MS/AgCl		p=0.0002			sp-EMS vs MS/AgCl		p=0.00001		sp-EMS vs MS/AgCl		p=0.00005
sp-EMS vs MS/Ag2S		p=0.00001		sp-EMS vs MS/Ag2S		p=0.00001			sp-EMS vs MS/Ag2S		p=0.00001		sp-EMS vs MS/Ag2S		p=0.00003
MS/AgCl vs MS/Ag2S		p=0.0522		MS/AgCl vs MS/Ag2S		p=0.9504			MS/AgCl vs MS/Ag2S		p=0.4901		MS/AgCl vs MS/Ag2S		p=0.4748

## Sheet: Fig 2j
F-actin/G-actin
	sp-EMS	MS/AgCl	MS/Ag2S
	3.44	2.03	1.65		Actin
	3.76	2.01	1.44
	2.98	1.87	1.91
Count	3	3	3
Mean	3.39333	1.97	1.66667
SEM	0.320139	0.0711805	0.192238
SD	0.392088	0.087178	0.235443
One-way ANOVA with Tukey‘s post hoc test
sp-EMS vs MS/AgCl		p=0.0007
sp-EMS vs MS/Ag2S		p=0.0005
MS/AgCl vs MS/Ag2S		p=0.4067

## Sheet: Fig 2k
Fold induction of BMP2 mRNA									Fold induction of OCN mRNA
7days	sp-EMS	MS/AgCl	MS/Ag2S	14days	sp-EMS	MS/AgCl	MS/Ag2S		7days	sp-EMS	MS/AgCl	MS/Ag2S	14days	sp-EMS	MS/AgCl	MS/Ag2S
	1	0.3512	0.4112		1	0.3413	0.2315			1.0333	0.5009	0.4122		1	0.5119	0.3312
	1.1342	0.4413	0.5578		1.1009	0.3001	0.209			1	0.5147	0.5091		1.1101	0.4413	0.4412
	0.9947	0.4099	0.5012		1.1143	0.3315	0.1299			1.0988	0.5411	0.4569		0.9985	0.4109	0.3995
Count	3	3	3	Count	3	3	3		Count	3	3	3	Count	3	3	3
Mean	1.04297	0.4008	0.490067	Mean	1.07173	0.3243	0.190133		Mean	1.04403	0.5189	0.4594	Mean	1.0362	0.4547	0.390633
SEM	0.064548	0.0373418	0.0603647	SEM	0.0510173	0.0175735	0.0435707		SEM	0.0410428	0.0166781	0.0395987	SEM	0.0522588	0.0423078	0.0453429
SD	0.0790548	0.0457341	0.0739314	SD	0.0624831	0.021523	0.0533629		SD	0.0502669	0.0204265	0.0484984	SD	0.0640037	0.0518162	0.0555334
One-way ANOVA with Tukey‘s post hoc test									One-way ANOVA with Tukey‘s post hoc test
sp-EMS vs MS/AgCl		p=0.00001		sp-EMS vs MS/AgCl		p=0.00001			sp-EMS vs MS/AgCl		p=0.00001		sp-EMS vs MS/AgCl		p=0.00001
sp-EMS vs MS/Ag2S		p=0.00001		sp-EMS vs MS/Ag2S		p=0.00001			sp-EMS vs MS/Ag2S		p=0.00002		sp-EMS vs MS/Ag2S		p=0.00001
MS/AgCl vs MS/Ag2S		p=0.1965		MS/AgCl vs MS/Ag2S		p=0.0513			MS/AgCl vs MS/Ag2S		p=0.3020		MS/AgCl vs MS/Ag2S		p=0.4092

## Sheet: Fig 2l
BMP2
p-Smad1/5/9
t-Smad5
GAPDH

[truncated: 29 more sheets: Fig 3b, Fig 4b, Fig 4c,  Fig 4d, Fig 4e, Fig 4f, Fig 5b, Fig 6b, Fig 6d, Supplementary Fig 1b, Supplementary Fig 5a, Supplementary Fig 5b, Supplementary Fig 6a, Supplementary Fig 6b, Supplementary Fig 6c, Supplementary Fig 6d, Supplementary Fig 7b, Supplementary Fig 7c, Supplementary Fig 7d, Supplementary Fig 7e …]
